# Supplementary material for: The Jacalin-Related Lectin HvHorcH Is Involved in the Physiological Response of Barley Roots to Salt Stress
Source: Int J Mol Sci. 2021 Sep 23;22(19):10248. doi: 10.3390/ijms221910248 (PMC8549704; doi:10.3390/ijms221910248)
Supplement: Supplementary file 1 [file ijms-22-10248-s001.zip]

Archive with 1 entries (1 files):
- ijms-1374793-supplementary.pdf
